# Supplementary material for: In vivo genome and base editing of a human PCSK9 knock-in hypercholesterolemic mouse model
Source: BMC Biol. 2019 Jan 15;17:4. doi: 10.1186/s12915-018-0624-2 (PMC6334452; doi:10.1186/s12915-018-0624-2)
Supplement: Supplementary file 14 — Raw data. (XLSX 21 kb) [file 12915_2018_624_MOESM14_ESM.xlsx]

## Sheet: Sheet1
Raw data for Fig.1
Fig. 1b	Individual values (n=4)					Mean value	SEM
WT 10 weeks	0	0	0	0		0	0
hPCSK9-KI 10 weeks	1.07177	0.781328	1.14156	1.20748		1.05053	0.0939148
Fig. 1c
	Individual values (n=4)					Mean value	SEM
WT 10 weeks	0.0663849	0.059478	0.085882	0.0441635		0.0639771	0.00865276
hPCSK9-KI 10 weeks	0.0357975	0.0482944	0.0501711	0.0443015		0.0446411	0.00319182
Fig. 1e
	Individual values (n=4)					Mean value	SEM
WT 10 weeks	2.1	1.9	1.4	2.3		1.925	0.193111
hPCSK9-KI 10 weeks	2.7	3.2	3	2.9		2.95	0.104083
Fig. 1f
	Individual values (n=4)					Mean value	SEM
WT 10 weeks	0.7	0.7	0.6	0.7		0.675	0.025
hPCSK9-KI 10 weeks	1.4	1.7	1.5	1.5		1.525	0.0629153
Raw data for Fig.2
Fig.2c
	Individual values (n=3-4)					Mean value	SEM
Cas9-GFP	0.139952	0.164824	0.206183			0.17032	0.0193159
Cas9-gH	0.176226	0.176043	0.213899	0.170164		0.184083	0.0100378
Cas9-gM	0.0979711	0.0700243	0.059954			0.0759831	0.0113718
Cas9-gH/gM	0.0773744	0.0831293	0.0854663	0.0863895		0.0830899	0.00202491
Fig.2d
	Individual values (n=3-4)					Mean value	SEM
Cas9-GFP	0.0181046	0.0150562	0.0184402			0.0172003	0.00107645
Cas9-gH	0.0108099	0.0254622	0.0156956			0.0173226	0.00430726
Cas9-gM	0.00893386	0.00663586	0.00499777	0.00611259		0.00667002	0.000828316
Cas9-gH/gM	0.00859671	0.00940406	0.00434629	0.00830963		0.00766417	0.00112996
Fig.2e
	Individual values (n=4-8)									Mean value	SEM
Cas9-GFP	12.6696	13.9128	13.3232	13.7216						13.4068	0.27471
Cas9-gH	8.9008	8.004	8.2272	3.4888	8.08					7.34016	0.975793
Cas9-gM	21.3768	13.2744	16.8424	14.9656	16.2792	15.9512	12.5384	19.0528		16.2851	1.02514
Cas9-gH/gM	11.4064	10.8144	11.9208	9.9392	13.1736	11.32				11.4291	0.443288
Raw data for Fig.4
Fig.4d
	Individual values (n=2-4)					Mean value	SEM
BE3_OT1	0.163	0.147	0.157	0.148		0.15375	0.00381608
BE3-gMH_OT1	0.143	0.148	0.145	0.144		0.145	0.00108012
BE3_Pcsk9	0.264	0.23	0.248	0.226		0.242	0.00875595
BE3-gMH_Pcsk9	3.889	4.49	9.101	5.941		5.85525	1.16448
BE3_OT6	0.259	0.226	0.233	0.243		0.24025	0.00715746
BE3-gMH_OT6	0.244	0.245	0.214	0.262		0.24125	0.0099781
BE3_OT8	0.13	0.138	0.143	0.135		0.1365	0.00272336
BE3-gMH_OT8	0.142	0.129	0.124	0.139		0.1335	0.00421307
BE3_OT10	0.112	0.127	0.11	0.12		0.11725	0.00390246
BE3-gMH_OT10	0.113	0.113	0.121	0.114		0.11525	0.00193111
BE3_OT14	0.119	0.124	0.121	0.115		0.11975	0.00188746
BE3-gMH_OT14	0.134	0.123	0.123	0.122		0.1255	0.00284312
BE3_OT16		0.102	0.116	0.11		0.109333	0.00405518
BE3-gMH_OT16	0.106		0.113			0.1095	0.0035
BE3_OT17	0.109	0.117	0.121	0.126		0.11825	0.00359108
BE3-gMH_OT17	0.121	0.117	0.118	0.107		0.11575	0.00303795
BE3_OT24	0.108	0.101	0.102	0.113		0.106	0.00279881
BE3-gMH_OT24	0.101	0.09	0.097	0.096		0.096	0.00227303
BE3_OT29	0.203	0.211	0.221			0.211667	0.00520683
BE3-gMH_OT29	0.195	0.216	0.209	0.223		0.21075	0.00597739
BE3_OT34	0.108	0.099	0.1	0.099		0.1015	0.00217945
BE3-gMH_OT34	0.122	0.101	0.098	0.1		0.10525	0.00561805
BE3_OT36	0.12	0.119	0.112	0.123		0.1185	0.00232737
BE3-gMH_OT36	0.119	0.116	0.111	0.108		0.1135	0.00246644
BE3_OT45	0.103	0.108	0.112	0.12		0.11075	0.00359108
BE3-gMH_OT45	0.13	0.12	0.132	0.114		0.124	0.00424264
BE3_OT58	0.147	0.146	0.146	0.128		0.14175	0.00458939
BE3-gMH_OT58	0.16	0.144	0.149	0.148		0.15025	0.00342479
BE3_OT68	0.176	0.149	0.163	0.166		0.1635	0.00557524
BE3-gMH_OT68	0.181	0.162	0.163	0.165		0.16775	0.00446047
BE3_PCSK9	0.113	0.11	0.107	0.11		0.11	0.00122474
BE3-gMH_PCSK9	5.634	9.377	17.788	11.306		11.0262	2.5429
BE3_OT71	0.155	0.142	0.157	0.154		0.152	0.00339116
BE3-gMH_OT71	0.158	0.162	0.161	0.164		0.16125	0.00125
BE3_OT73	0.118	0.111				0.1145	0.0035
BE3-gMH_OT73	0.112	0.119	0.105	0.103		0.10975	0.00363719
BE3_OT74	0.169	0.163	0.159	0.242		0.18325	0.0196908
BE3-gMH_OT74	0.162	0.152	0.145	0.15		0.15225	0.0035678
BE3_OT75	0.125	0.127	0.121	0.143		0.129	0.00483046
BE3-gMH_OT75	0.132	0.123	0.131	0.128		0.1285	0.00202073
BE3_OT77	0.541	0.594	0.551	0.669		0.58875	0.0291158
BE3-gMH_OT77	0.571	0.533	0.628	0.588		0.58	0.0197019
BE3_OT78	0.117	0.119	0.124	0.135		0.12375	0.00402854
BE3-gMH_OT78	0.12	0.114	0.12	0.13		0.121	0.00331662
BE3_OT79	0.147	0.128	0.146	0.135		0.139	0.00456435
BE3-gMH_OT79	0.121	0.125	0.131	0.144		0.13025	0.00502286
BE3_OT80	0.161	0.161	0.164	0.147		0.15825	0.00381608
BE3-gMH_OT80	0.164	0.169	0.156	0.157		0.1615	0.00306866
BE3_OT81	0.145	0.15	0.145	0.159		0.14975	0.00330088
BE3-gMH_OT81	0.146	0.152	0.159	0.135		0.148	0.00508265
Raw data for Additional file 2: Table S1
	Individual values (n=4)					Mean value	SEM
HDL-C_WT 10 weeks	1.4	1.2	0.8	1.5		1.225	0.154785
HDL-C_hPCSK9-KI 10 weeks	1.2	1.4	1.4	1.3		1.325	0.0478714
LDL-C_WT 10 weeks	0.7	0.7	0.6	0.7		0.675	0.025
LDL-C_hPCSK9-KI 10 weeks	1.4	1.7	1.5	1.5		1.525	0.0629153
VLDL-C_WT 10 weeks	0.07	0.05	0.03	0.04		0.0475	0.00853913
VLDL-C_hPCSK9-KI 10 weeks	0.06	0.11	0.1	0.07		0.085	0.0119024
Total-C_WT 10 weeks	2.1	1.9	1.4	2.3		1.925	0.193111
Total-C_hPCSK9-KI 10 weeks	2.7	3.2	3	2.9		2.95	0.104083
